# Supplementary material for: The Psychology of Shame: A Resilience Seminar for Medical Students
Source: MedEdPORTAL. 2020 Dec 24;16:11052. doi: 10.15766/mep_2374-8265.11052 (PMC7780736; doi:10.15766/mep_2374-8265.11052)
Supplement: Supplementary file 1 — Small Group Facilitator Guide.docxThe Shame Conversation Film.mp4Didactic Slides.pptxSmall Group Discussion Prompts.docxWorkshop Evaluations.docx [file mep_2374-8265.11052-s001.zip]

Archive with 6 entries (6 files):
- A. Small Group Facilitator Guide.docx
- B. The Shame Conversation Film.mp4
- C. Didactic Slides.pptx
- D. Small Group Discussion Prompts.docx
- E. Workshop Evaluations.docx
- _Educational_Summary_Report_11052.pdf
